# Supplementary material for: Lumbrokinase Extracted from Earthworms Synergizes with Bevacizumab and Chemotherapeutics in Treating Non-Small Cell Lung Cancer by Targeted Inactivation of BPTF/VEGF and NF-κB/COX-2 Signaling
Source: Biomolecules. 2024 Jun 23;14(7):741. doi: 10.3390/biom14070741 (PMC11274885; doi:10.3390/biom14070741)
Supplement: Supplementary file 1 [file biomolecules-14-00741-s001.zip]

Archive with 2 entries (2 files):
- biomolecules-3011215-supplementary/biomolecules-3011215-supplementary 2.pdf
- biomolecules-3011215-supplementary/biomolecules-3011215-supplementary.pdf
